# Supplementary material for: Identification of Lysine Acetylation Sites on MERS-CoV Replicase pp1ab
Source: Mol Cell Proteomics. 2020 Nov 23;19(8):1303–9. doi: 10.1074/mcp.RA119.001897 (PMC7833549; doi:10.1074/mcp.RA119.001897)
Supplement: Supplementary file 1 [file mmc1.xlsx]

## Sheet: Supplementary Table 1
sequence	accessions	modifications	PEP	XCorr	Charge	m/z	MH+	delta M (ppm)	RT	miss cleavage
TMVVSAGQEQTNcNTSSLAYYEPVQGRKMLMALLSDnAYLk	K9N7C7	C13(Carbamidomethyl); N37(Deamidated); K41(Acetyl)	0.14	1.12	4	1157.03	4625.11	-19.84	87.41	2
FMTANNLTAPRNSWEAMALNFkLIGIGGTPcIk	K9N7C7	K22(Acetyl); C31(Carbamidomethyl); K33(Acetyl)	0.108	0.79	5	744.968	3720.81	-15.47	86.64	2
NSnGAcIWNAAAYmkLSDALkR	K9N7C7	N3(Deamidated); C6(Carbamidomethyl); M14(Oxidation); K15(Acetyl); K21(Acetyl)	0.224	0.46	4	639.551	2555.18	-8.33	72.61	2
APMGVYDFKVSTqEFRFmTANnLTAPR	K9N7C7	Q13(Deamidated); M18(Oxidation); N22(Deamidated)	0.124	0.45	4	778.12	3109.46	-6.42	84.63	2
KQLGLLQPTDNSTTVSVTVSSNmVETVVGqLEqTNmHSPDVIVGDYVIISEK	K9N7C7	M23(Oxidation); Q30(Deamidated); Q33(Deamidated); M36(Oxidation)	0.328	0.44	5	1127.74	5634.68	-19.42	86.15	1
VVYTAcSHAAVDALcEKAFKYLnIAK	K9N7C7	C6(Carbamidomethyl); C15(Carbamidomethyl); N23(Deamidated)	0.146	0.34	4	736.62	2943.46	-5.86	68.69	2
SAIEDLLFDkVTIADPGYMQGYDDcMQqGPASAR	K9N5Q8	K10(Acetyl); C25(Carbamidomethyl); Q28(Deamidated)	0.0625	0.31	5	761.946	3805.7	-1.83	65.77	1
SAIEDLLFDkVTIADPGYMQGYDDcMQQGPASAR	K9N5Q8	K10(Acetyl); C25(Carbamidomethyl)	0.294	0.06	5	761.746	3804.7	-5.24	64.51	1
DFTLkGYVLATIIVFLcAVLMYLcLPTFSMVPVEFYEDR	K9N7C7	K5(Acetyl); C17(Carbamidomethyl); C24(Carbamidomethyl)	0.339	2.1	6	780.231	4676.35	-2.62	84.57	1
DAEGRmTPYcHDPTVLPGAFAYSQMRPHVR	K9N7C7	M6(Oxidation); C10(Carbamidomethyl)	0.209	0.97	5	695.929	3475.61	0.66	86.22	2
EqEAILMSEDVkLnPSEDFIk	K9N7C7	Q2(Deamidated); K12(Acetyl); N14(Deamidated); K21(Acetyl)	0.289	0.33	3	841.07	2521.2	2.33	60.82	1
KELSGqcFkILYk	K9N7C7	Q6(Deamidated); C7(Carbamidomethyl); K9(Acetyl); K13(Acetyl)	0.305	0.24	3	566.958	1698.86	-10.53	83.37	2
PNALLcATcPFAk	K9N7C7	C6(Carbamidomethyl); C9(Carbamidomethyl); K13(Acetyl)	0.339	0.15	2	752.873	1504.74	5.88	40.03	0
GTPVLqLK	K9N7C7	Q6(Deamidated)	0.339	0.14	2	428.766	856.525	12.63	58.57	0
HFFFAQDGNAAITDYNYYSYNLPTmcDIkQMLFcMEVVNk	K9N7C7	M25(Oxidation); C26(Carbamidomethyl); K29(Acetyl); C34(Carbamidomethyl); K40(Acetyl)	0.292	0.13	6	827.382	4959.25	12.1	39.26	1
LRANDnILSVRFTAnK	K9N7C7	N6(Deamidated); N15(Deamidated)	0.501	0.73	3	611.993	1833.96	-9.81	56.11	2
SHPDFKLLHnLQADIcYkFVLWDYER	K9N7C7	N10(Deamidated); C16(Carbamidomethyl); K18(Acetyl)	0.41	0.65	3	1117.54	3350.59	-11.68	87.54	2
HFFFAQDGNAAITDYNYYSYNLPTMcDIKQMLFcmEVVNK	K9N7C7	C26(Carbamidomethyl); C34(Carbamidomethyl); M35(Oxidation)	0.501	0.17	4	1219.57	4875.25	15.58	82.37	1
LLDTcFEATEATFNFLLDLAGLFRIFLRNAYVYTSqGFVVVnGk	K9N7C7	C5(Carbamidomethyl); Q36(Deamidated); N42(Deamidated); K44(Acetyl)	0.501	0.1	6	847.107	5077.6	6.54	84	2
QRLTEYTMMDLVYALRHFDQNSEVLk	K9N7C7	K26(Acetyl)	0.415	0.07	4	811.421	3242.66	19.55	78	2
kFYkEVR	K9N7C7;K9N638	K1(Acetyl); K4(Acetyl)	0.243	1.02	2	527.285	1053.56	-9.14	56.35	2
VQGTQRTR	K9N4V7		0.292	0.94	2	473.261	945.515	-7.86	71.39	1
LFAAETLR	K9N7C7		0.402	0.87	2	460.763	920.519	-1.56	50.83	0
VqNVNLER	K9N7C7	Q2(Deamidated)	0.48	0.84	2	486.759	972.51	-0.58	43.01	0
LVWHVER	K9N7C7;K9N638		0.267	0.8	2	469.757	938.507	-14.92	63.16	0
GLnKPFVk	K9N7C7;K9N638	N3(Deamidated); K8(Acetyl)	0.464	0.78	2	473.28	945.552	12.08	65.51	1
VLDnGIIR	K9N638	N4(Deamidated)	0.495	0.6	2	450.769	900.53	16.99	78.71	0
RRFSLLR	K9N643		0.495	0.5	2	474.3	947.592	2.62	75.97	2
FNRASLR	K9N7C7;K9N638		0.495	0.33	2	432.254	863.499	17.05	59.03	1
YkYFSGAMETAAYREAAAcHLAk	K9N7C7;K9N638	K2(Acetyl); C19(Carbamidomethyl); K23(Acetyl)	0.0628	1.55	4	674.063	2693.23	-7.01	65.78	2
GPLqVGDSVLLqGHSLAknILHVVGPDAR	K9N638	Q4(Deamidated); Q12(Deamidated); K18(Acetyl); N19(Deamidated)	0.159	1.49	4	759.65	3035.58	-12.81	72.54	1
MVKRQSYGTNSGVAIYHR	K9N7A1		0.0818	1.33	3	689.681	2067.03	-13.22	91.08	2
GPGDLQGNFGDLQLNKLGTEDPR	K9N4V7		0.426	1.29	4	611.058	2441.21	1.42	60.08	1
kDVPYPkqSIFTINSVVQk	K9N7C7;K9N638	K1(Acetyl); K7(Acetyl); Q8(Deamidated); K19(Acetyl)	0.271	0.84	4	580.324	2318.27	18.64	83.58	2
LVWHVER	K9N7C7;K9N638		0.481	0.79	2	469.759	938.509	-11.99	62.73	0
LLIRDNDTLSVSTDVLVNTYRk	K9N7C7	K22(Acetyl)	0.481	0.14	4	645.098	2577.37	-7.59	91.14	2
ELMMYAADPAMHIASSNAFLDLR	K9N7C7		1	0.71	3	856.392	2567.16	-18.8	89.32	0
PNALLcATcPFAK	K9N7C7	C6(Carbamidomethyl); C9(Carbamidomethyl)	1	0.23	3	488.245	1462.72	0.28	41.39	0
HFSmmILSDDGVVcYNSDYAAkGYIAGIQNFK	K9N7C7	M4(Oxidation); M5(Oxidation); C14(Carbamidomethyl); K22(Acetyl)	1	0.09	5	738.527	3688.6	-19.32	82.1	1

## Sheet: Supplementary Table 2
KAT	Site	Sequence	P-value
CBP/p300	857	RLKGGAPVKKVAFGGDQ	0.0029
CBP/p300	1165	AGAINAASKGAVQKESD	0.0025
CBP/p300	1620	PALQHAFMKHKGGDSTD	0.0004
CBP/p300	5598	VQGPPGTGKSHFAIGLA	0.0042
GCN5/PCAF	1066	VEVPPQVVKLPSEPQTI	0.0381
GCN5/PCAF	1151	VNAANTHLKHGGGIAGA	0.0225
GCN5/PCAF	1165	AGAINAASKGAVQKESD	0.0006
GCN5/PCAF	1928	GKPILWVNKASYDTNLN	0.0147
GCN5/PCAF	2172	DKLRRVDWKSTLRLLLM	0.0323
HDAC1/HDAC2/HDAC3	399	GDSCSSNCKHSVAQLVS	0.0406
HDAC1/HDAC2/HDAC3	1100	TQSVTVKPKRLRKKRNV	0.0229
HDAC1/HDAC2/HDAC3	1165	AGAINAASKGAVQKESD	0.0051
HDAC1/HDAC2/HDAC3	2136	SKLGTTEVKVSALKTAG	0.0178
HDAC1/HDAC2/HDAC3	3840	GIGGTPCIKVAAMQSKL	0.046
HDAC1/HDAC2/HDAC3	3982	AKNAYEKDKAVARKLER	0.0283
HDAC1/HDAC2/HDAC3	4185	LKWARVEGKDGFVSVEL	0.0334
HDAC1/HDAC2/HDAC3	4955	RQYHQKMLKSMAATRGA	0.0199
HDAC1/HDAC2/HDAC3	5092	ALMGANGNKIVDKEVKD	0.0211
HDAC1/HDAC2/HDAC3	5465	QSYAIATIKEIVGERQL	0.01
SIRT1	703	NGKVSTLVKQVLDLLNK	0.0522
SIRT1	1079	PQTIQPEVKEVAPVYEA	0.0646
SIRT1	1104	TVKPKRLRKKRNVDPLS	0.0079
SIRT1	1165	AGAINAASKGAVQKESD	0.0031
SIRT1	1550	TADETKALKELYGPVDP	0.0033
SIRT1	1887	DSSKPVTKKYTYSFLPK	0.0401
SIRT1	1957	VAPIELENKFTPLSVES	0.0684
SIRT1	2141	TEVKVSALKTAGVVTGN	0.0111
SIRT1	2499	TNLDKLKFKEVCKTTTG	0.0458
SIRT1	2736	LSVRFTANKIVGGAPTW	0.0476
SIRT1	3220	EAAACHLAKALQTYSET	0.0232
SIRT1	3982	AKNAYEKDKAVARKLER	0.0192
SIRT1	4125	TRASTSAVKLQNNEIKP	0.0061
SIRT1	4426	KAKVAGIGKYYKTNTCR	0.07
SIRT1	4981	YGGWDFMLKTLYKDVDN	0.0675
SIRT1	5096	ANGNKIVDKEVKDMQFD	0.0345
SIRT1	5404	NGLVFGLYKNMCTGSPS	0.0135
SIRT1	5586	NFQKSGYSKYVTVQGPP	0.0411
SIRT1	5775	YNNKLLAKKELSGQCFK	0.0404
SIRT1	6055	RPPPGEQFKHLVPLMHK	0.0102
SIRT1	6244	KVYDIGNPKGIPIVDDP	0.0251
SIRT1	7030	LSKFQLKLKGTPVLQLK	0.0583
TIP60/MYST1/2/3/4	60	GENAYEVVKAMLLKKEP	0.3185
TIP60/MYST1/2/3/4	313	VSDLSLKQKLLYTFYGK	0.3452
TIP60/MYST1/2/3/4	1066	VEVPPQVVKLPSEPQTI	0.3594
TIP60/MYST1/2/3/4	1547	DNLTADETKALKELYGP	0.3626
TIP60/MYST1/2/3/4	1550	TADETKALKELYGPVDP	0.0953
TIP60/MYST1/2/3/4	1895	KYTYSFLPKEDGDVLLA	0.2517
TIP60/MYST1/2/3/4	1996	KGLNKPFVKDNVSFVAD	0.1193
TIP60/MYST1/2/3/4	2066	SGSLTRKVKLLFRASFY	0.3619
TIP60/MYST1/2/3/4	2495	LCAFTNLDKLKFKEVCK	0.3624
TIP60/MYST1/2/3/4	3402	SCGSVGYTKEGSVINFC	0.1512
TIP60/MYST1/2/3/4	3840	GIGGTPCIKVAAMQSKL	0.0615
TIP60/MYST1/2/3/4	4125	TRASTSAVKLQNNEIKP	0.1609
TIP60/MYST1/2/3/4	4280	GAPLTNCVKMLTPKTGT	0.2534
TIP60/MYST1/2/3/4	4429	VAGIGKYYKTNTCRFVE	0.2935
TIP60/MYST1/2/3/4	4981	YGGWDFMLKTLYKDVDN	0.1357
TIP60/MYST1/2/3/4	5092	ALMGANGNKIVDKEVKD	0.2699
TIP60/MYST1/2/3/4	5586	NFQKSGYSKYVTVQGPP	0.1143
TIP60/MYST1/2/3/4	5598	VQGPPGTGKSHFAIGLA	0.3709
TIP60/MYST1/2/3/4	6575	IFISDRKIKKYPCMVGP	0.2109
TIP60/MYST1/2/3/4	7028	FDLSKFQLKLKGTPVLQ	0.2023
TIP60/MYST1/2/3/4	7030	LSKFQLKLKGTPVLQLK	0.2513
